# Supplementary material for: A Review on the Ethnomedicinal Usage, Phytochemistry, and Pharmacological Properties of Gentianeae (Gentianaceae) in Tibetan Medicine
Source: Plants (Basel). 2021 Nov 5;10(11):2383. doi: 10.3390/plants10112383 (PMC8620629; doi:10.3390/plants10112383)
Supplement: Supplementary file 1 [file plants-10-02383-s001.zip]

Archive with 1 entries (1 files):
- plants-1433798-supplementary.pdf
